# Supplementary material for: Amygdalin regulated vasoactive intestinal peptide receptor to protect alveolar epithelial barrier against lung injury induced by influenza a virus
Source: Chin Med. 2025 Oct 2;20:154. doi: 10.1186/s13020-025-01221-y (PMC12490164; doi:10.1186/s13020-025-01221-y)
Supplement: Supplementary file 1 — Additional file 1. [file 13020_2025_1221_MOESM1_ESM.xlsx]

## Sheet: Sheet1
The candidate compounds of XCD
No.	Herbal medicine	Chemical	OB (%)	DL
1	Rhubarb	EUPATIN	50.8	0.41
2	Rhubarb	Physciondiglucoside	41.65	0.63
3	Rhubarb	rhein	47.07	0.28
4	Rhubarb	Torachrysone-8-O-β-D- (6'-oxayl)-glucoside	43.02	0.74
5	Rhubarb	Toralactone	46.46	0.24
6	Rhubarb	Emodin-1-O-β-D-glucopyranoside	44.81	0.8
7	Rhubarb	Daucosterol_qt	35.89	0.7
8	Rhubarb	β-sitosterol	36.91	0.75
9	Rhubarb	aloe-emodin	83.38	0.24
10	Rhubarb	(-)-catechin	49.68	0.24
11	Rhubarb	emodin	24.4	0.24
12	Pericarpium Trichosanthis	Mandenol	42	0.19
13	Pericarpium Trichosanthis	Diosmetin	31.14	0.27
14	Pericarpium Trichosanthis	Hydroxygenkwanin	36.47	0.27
15	Pericarpium Trichosanthis	Schottenol	37.42	0.75
16	Pericarpium Trichosanthis	10ɑ-cucurbita-5,24-diene-3β-ol	44.02	0.74
17	Pericarpium Trichosanthis	5-dehydrokarounidiol	30.23	0.77
18	Pericarpium Trichosanthis	7-oxo-dihydrokaro-unidiol	36.85	0.75
19	Pericarpium Trichosanthis	Linolenic acid ethyl ester	46.1	0.2
20	Pericarpium Trichosanthis	vitamin-e	32.29	0.7
21	Pericarpium Trichosanthis	luteolin	36.16	0.25
22	Semen Armeniacae Amarum	estrone	53.56	0.32
23	Semen Armeniacae Amarum	11,14-eicosadienoic acid	39.99	0.2
24	Semen Armeniacae Amarum	sitosterol	36.91	0.75
25	Semen Armeniacae Amarum	Stigmasterol	43.43	0.76
26	Semen Armeniacae Amarum	gondoic acid	30.7	0.2
27	Semen Armeniacae Amarum	CLR	37.87	0.68
28	Semen Armeniacae Amarum	Mairin	55.38	0.78
29	Semen Armeniacae Amarum	(+)-catechin	54.83	0.24
30	Semen Armeniacae Amarum	Glycyrol	90.78	0.67
31	Semen Armeniacae Amarum	Licochalcone B	76.76	0.19
32	Semen Armeniacae Amarum	liquiritin	65.69	0.74
33	Semen Armeniacae Amarum	Glabridin	53.25	0.47
34	Semen Armeniacae Amarum	Phaseol	78.77	0.58
35	Semen Armeniacae Amarum	Machiline	79.64	0.24
36	Semen Armeniacae Amarum	l-SPD	87.35	0.54
37	Semen Armeniacae Amarum	Amygdalin	4.42	0.61
38	Pericarpium Trichosanthis &	Spinasterol	42.98	0.76
	Semen Armeniacae Amarum
